# Supplementary material for: Antibody and transcription landscape in peripheral blood mononuclear cells of elderly adults over 70 years of age with third dose of COVID-19 BBIBP-CorV and ZF2001 booster vaccine
Source: Immun Ageing. 2024 Jan 27;21:11. doi: 10.1186/s12979-023-00408-x (PMC10821575; doi:10.1186/s12979-023-00408-x)
Supplement: Supplementary file 2 — Additional file 2: Table S1. The characteristics of 36 participants boosted by BBIBP-CorV. [file 12979_2023_408_MOESM2_ESM.xlsx]

## Sheet: sheet1
Table S1 The characteristics of 36 participants boosted by BBIBP-CorV.
Characteristics	Group A	Group B	t or χ2	p
basis for grouping	boosted by BBIBP-CorV, <70 years old	boosted by BBIBP-CorV, ≥70 years old
Age(Median, range)	43.5(33, 61)	73.5(70, 76)	-17.616	<0.001
Gender
male	20	5	2.467	0.116
female	6	5
7 days after vaccination
No. of serum samples	24	10	3.254	0.071
No. of PBMC samples	6	8
28 days after vaccination
No. of serum samples	26	10	4.703	0.03
No. of PBMC samples	6	9
*All participants have no comorbidities, no other vaccines received within one year, and no history of COVID-19 infection.
